# Supplementary material for: Characterization of the Efficacy of a Split Swine Influenza A Virus Nasal Vaccine Formulated with a Nanoparticle/STING Agonist Combination Adjuvant in Conventional Pigs
Source: Vaccines (Basel). 2023 Nov 10;11(11):1707. doi: 10.3390/vaccines11111707 (PMC10675483; doi:10.3390/vaccines11111707)
Supplement: Supplementary file 1 [file vaccines-11-01707-s001.zip]

Archive with 1 entries (1 files):
- vaccines-2627306-supplementary.pdf
